# Supplementary material for: Understanding Quality of Life for People with Motor Neurone Disease Who Use Tracheostomy Ventilation and Family Members: A Scoping Review
Source: Brain Sci. 2024 Aug 16;14(8):821. doi: 10.3390/brainsci14080821 (PMC11352738; doi:10.3390/brainsci14080821)
Supplement: Supplementary file 1 [file brainsci-14-00821-s001.zip]

Archive with 1 entries (1 files):
- brainsci-3097673-supplementary.pdf
